# Supplementary material for: Application of amplicon-based targeted sequencing with the molecular barcoding system to detect uncommon minor EGFR mutations in patients with treatment-naïve lung adenocarcinoma
Source: BMC Cancer. 2019 Feb 26;19:175. doi: 10.1186/s12885-019-5374-1 (PMC6390598; doi:10.1186/s12885-019-5374-1)
Supplement: Supplementary file 3 — Table S2. DNA sequencing primer. (XLSX 10 kb) [file 12885_2019_5374_MOESM3_ESM.xlsx]

## Sheet: Table S2
Supplementary Table S2. DNA sequencing primer
Gene	exon		primer sequences (5' to 3')	Size (bp)	Tm (℃)	Cycles
EGFR	15	Forward	TGACCATATCAAGCAGGTGCAA	475	62	35
		Reverse	CATGGCTGTGGGGACCAAAA
EGFR	18	Forward	AGCATGGTGAGGGCTGAGGTGAC	262	62	35
		Reverse	ATATACAGCTTGCAAGGACTCTGG
EGFR	19	Forward	CCAGATCACTGGGCAGCATGTGGCACC	265	62	35
		Reverse	AGCAGGGTCTAGAGCAGAGCAGCTGCC
EGFR	20	Forward	GATCGCATTCATGCGTCTTCACC	362	62	35
		Reverse	TTGCTATCCCAGGAGCGCAGACC
EGFR	21	Forward	TCAGAG CCTGGCATGAACATGACCCTG	297	62	35
		Reverse	GGTCCCTGGTGTCAGGAAAATGCTGG
