# Supplementary material for: Application of amplicon-based targeted sequencing with the molecular barcoding system to detect uncommon minor EGFR mutations in patients with treatment-naïve lung adenocarcinoma
Source: BMC Cancer. 2019 Feb 26;19:175. doi: 10.1186/s12885-019-5374-1 (PMC6390598; doi:10.1186/s12885-019-5374-1)
Supplement: Supplementary file 5 — Table S4. Reproducibility of targeted deep sequencing without MBS. (XLSX 12 kb) [file 12885_2019_5374_MOESM5_ESM.xlsx]

## Sheet: Table S4
Supplementary Table S4. Reproducibility of targeted deep sequencing without MBS
Sample			Total mutation detected	Matched mutation	Reproducibility
1873	1st library	2nd library	11	6	0.545455
	KIT_M537L	KIT_M537L
	EGFR_L858R	EGFR_L858R
	MET_N375S	MET_N375S
	ATM_A3039P	ND
	TP53_T121S	ND
	STK11_G276A	ND
	ND	WT1_FS
	ND	WT1_PP135P
2200	1st library	2nd library	18	10	0.555556
	KIT_M537L	KIT_M537L
	EGFR_KELREA745K	EGFR_KELREA745K
	TP53_H154R	TP53_H154R
	TP53_A150V	TP53_A150V
	RUNX1_FS	RUNX1_FS
	ERBB2_V724A	ND
	WT1_-235E	ND
	WT1_KFSRS230-	ND
	WT1_L176V	ND
	ND	ABL1_FS
	ND	WT1_FS
	ND	IDH2_FS
	ND	TP53_FS
2279	1st library	2nd library	11	4	0.363636
	EGFR_KELREA745K	EGFR_KELREA745K
	CDKN2A_H66R	CDKN2A_H66R
	PIK3R1_Y325*	ND
	MET_S1236R	ND
	PTEN_Q219H	ND
	WT1_N275K	ND
	ND	PDGFRA_FS
	ND	PTEN_FS
	ND	ATM_FS
2303	1st library	2nd library	13	8	0.615385
	KIT_M537L	KIT_M537L
	PIK3R1_M26I	PIK3R1_M26I
	EGFR_L858R	EGFR_L858R
	WT1_FS	WT1_FS(b)
	EGFR-AS1_L401M	ND
	WT1_RS233R	ND
	WT1_G98D	ND
	MAP2K4_S329T	ND
	ND	WT1_FS
2531	1st library	2nd library	12	8	0.666667
	EGFR_ELREAT746E	EGFR_ELREAT746E
	MET_N375S	MET_N375S
	IDH2_FS	IDH2_FS(c)
	STK11_F354L	STK11_F354L
	EGFR-AS1_L401M	ND
	WT1_RS233R	ND
	ND	WT1_FS
	ND	WT1_PP135P
3236	1st library	2nd library	11	8	0.727273
	KIT_M537L	KIT_M537L
	EGFR_T790M	EGFR_T790M
	EGFR_L858R	EGFR_L858R
	TP53_H140N	TP53_H140N
	RUNX1_P420L	ND
	ND	WT1_FS
	ND	WT1_PP135P
Total			76	44	0.578995
