# Supplementary material for: Application of amplicon-based targeted sequencing with the molecular barcoding system to detect uncommon minor EGFR mutations in patients with treatment-naïve lung adenocarcinoma
Source: BMC Cancer. 2019 Feb 26;19:175. doi: 10.1186/s12885-019-5374-1 (PMC6390598; doi:10.1186/s12885-019-5374-1)
Supplement: Supplementary file 7 — Table S5. Patient characteristics. (XLSX 10 kb) [file 12885_2019_5374_MOESM7_ESM.xlsx]

## Sheet: Table S5
Supplementary Table S5. Patient characteristics
Parameter	Total (n = 64)	L858R (n = 42)	Ex19del (n = 17)	G719A/S (n = 5)	P
Mean age (range), y	67 (39-84)	67 (39-84)	65 (45-81)	69 (54-77)	0.641
Sex, n (%)
Male	24 (38)	19 (47)	4 (24)	1 (20)	0.244
Female	40 (62)	23 (53)	13 (76)	4 (80)
Smoking habit, n (%)
Never	38 (59)	21 (50)	13 (76)	4 (80)	0.117
Current/Former	26 (41)	21 (50)	4 (24)	1 (20)
pT, n (%)
pT1	42 (66)	26 (62)	13 (76)	3 (60)	0.577
pT2-4	22 (34)	16 (38)	4 (24)	2 (40)
pN, n (%)
pN0	56 (87)	38 (90)	14 (82)	4 (80)	0.373
pN1-2	8 (13)	4 (10)	3 (18)	1 (20)
pStage, n (%)
ⅠA	39 (61)	25 (60)	12 (71)	2 (40)	0.626
ⅠB	14 (22)	10 (24)	2 (12)	2 (40)
Ⅱ-III	11 (17)	7 (17)	3 (18)	1 (20)
Status, n (%)
Alive	61(95)	39 (93)	17 (100)	5 (100)	0.648
Dead	3 (5)	3 (7)	0 (0)	0 (0)
Recurrence, n (%)
Yes	11 (17)	8 (24)	2 (12)	1 (20)	0.878
No	54 (83)	34 (76)	15 (88)	4 (80)
